# Supplementary material for: Modulation and distribution of extracellular free water and tract deficits in rhesus macaques before and after the initiation of emtricitabine + tenofovir disoproxil fumarate + dotutegravir treatment
Source: Front Immunol. 2025 Feb 28;16:1463434. doi: 10.3389/fimmu.2025.1463434 (PMC11906442; doi:10.3389/fimmu.2025.1463434)
Supplement: Supplementary file 1 [file DataSheet1.xlsx]

## Sheet: Sheet1
Multiple t-tests
		Discovery?	P value	Mean of before	Mean of after	Difference	SE of difference	t ratio	df	q value
CSF VL	without cART	Yes	0.000196	6.195	4.588	1.608	0.3753	4.284	28	0.000197
	with cART	Yes	<0.000001	6.438	2.162	4.276	0.2239	19.1	27	<0.000001
Plasma VL	without cART	No	0.933183	6.933	6.954	-0.021	0.2482	0.0846	28	0.942515
	with cART	Yes	<0.000001	7.128	2.699	4.43	0.3269	13.55	28	<0.000001
CD4/CD8 ratio	without cART	No	0.236342	1.335	0.9515	0.3835	0.3169	1.21	28	0.238705
	with cART	No	0.015416	1.078	1.626	-0.5485	0.2109	2.6	25	0.01557
CD4 counts	without cART	Yes	0.000922	1122	563.8	558.4	150.7	3.705	28	0.000931
	with cART	No	0.833856	903.1	878.9	24.16	114	0.212	25	0.842195
Note:
Viral Load (VL)
