# Supplementary material for: Modulation and distribution of extracellular free water and tract deficits in rhesus macaques before and after the initiation of emtricitabine + tenofovir disoproxil fumarate + dotutegravir treatment
Source: Front Immunol. 2025 Feb 28;16:1463434. doi: 10.3389/fimmu.2025.1463434 (PMC11906442; doi:10.3389/fimmu.2025.1463434)
Supplement: Supplementary file 2 [file DataSheet2.xlsx]

## Sheet: Sheet1
	Supplementary Table S2 Animal Weights before and after SIV239 Injection or cART
	Paired t-test of Weights from Week 0 to Week 2
		Group	Value of WK 0(Mean±SD)	Value of WK 2(Mean±SD)	p-value	t
	Weight	ALL	4.72±0.5799	4.45±0.5503	0.0145008	3.01909
		CART-	4.88±0.6535	4.64±0.7232	0.0092617	4.70679
		CART+	4.56±0.5146	4.26±0.2608	0.17473	1.64784
	Paired t-test of Weights from Week 0 to Week 4							Paired t-test of Weights from Week 2 to Week 4
		Group	Value of WK 0(Mean±SD)	Value of WK 4(Mean±SD)	p-value	t			Group	Value of WK 2(Mean±SD)	Value of WK 4(Mean±SD)	p-value	t
	Weight	ALL	4.72±0.5799	4.68±0.5789	0.688239	0.414464		Weight	ALL	4.45±0.5503	4.68±0.5789	3.1048e-05	-7.66667
		CART-	4.88±0.6535	4.9±0.7517	0.77805	-0.301511			CART-	4.64±0.7232	4.9±0.7517	0.000445954	-10.6145
		CART+	4.56±0.5146	4.46±0.2608	0.621759	0.533808			CART+	4.26±0.2608	4.46±0.2608	0.021743	-3.65148
	Paired t-test of Weights from Week 0 to Week 12
		Group	Value of WK 0(Mean±SD)	Value of WK 12(Mean±SD)	p-value	t		Paired t-test of Weights from Week 4 to Week 12
	Weight	ALL	4.72±0.5799	4.55±0.6151	0.172834	1.48065			Group	Value of WK 4(Mean±SD)	Value of WK 12(Mean±SD)	p-value	t
		CART-	4.88±0.6535	4.92±0.6535	0.704	-0.408248		Weight	ALL	4.68±0.5789	4.55±0.6151	0.169259	1.49448
		CART+	4.56±0.5146	4.18±0.2864	0.083614	2.29264			CART-	4.9±0.7517	4.92±0.6535	0.883461	-0.156174
									CART+	4.46±0.2608	4.18±0.2864	0.0248962	3.5
	Paired t-test of Weights from Week 0 to Week 24
		Group	Value of WK 0(Mean±SD)	Value of WK 24(Mean±SD)	p-value	t		Paired t-test of Weights from Week 12 to Week 24
	Weight	ALL	4.72±0.5799	4.81±0.781	0.60438	-0.53686			Group	Value of WK 12(Mean±SD)	Value of WK 24(Mean±SD)	p-value	t
		CART-	4.88±0.6535	5.28±0.7528	0.0929009	-2.1976		Weight	ALL	4.55±0.6151	4.81±0.781	0.0109033	-3.19587
		CART+	4.56±0.5146	4.33±0.4868	0.302538	1.18238			CART-	4.92±0.6535	5.28±0.7528	0.0288317	-3.34015
									CART+	4.18±0.2864	4.33±0.4868	0.234445	-1.39876
	Paired t-test of Weights from Week 0 to Week 36
		Group	Value of WK 0(Mean±SD)	Value of WK 36(Mean±SD)	p-value	t		Paired t-test of Weights from Week 24 to Week 36
	Weight	ALL	4.72±0.5799	4.78±0.7619	0.644312	-0.477612			Group	Value of WK 24(Mean±SD)	Value of WK 36(Mean±SD)	p-value	t
		CART-	4.88±0.6535	5.11±0.9095	0.358668	-1.03613		Weight	ALL	4.81±0.781	4.78±0.7619	0.739419	0.343075
		CART+	4.56±0.5146	4.46±0.4669	0.527478	0.69117			CART-	5.28±0.7528	5.11±0.9095	0.10501	2.08849
									CART+	4.33±0.4868	4.46±0.4669	0.0732338	-2.41404
