# Supplementary material for: Modulation and distribution of extracellular free water and tract deficits in rhesus macaques before and after the initiation of emtricitabine + tenofovir disoproxil fumarate + dotutegravir treatment
Source: Front Immunol. 2025 Feb 28;16:1463434. doi: 10.3389/fimmu.2025.1463434 (PMC11906442; doi:10.3389/fimmu.2025.1463434)
Supplement: Supplementary file 3 [file DataSheet3.xlsx]

## Sheet: Sheet1
	Effects of time on Extracellular FW-VF, Independent of cART Status
	Time Range	Region Label	Region Name	p-value
	All	2	Pontine Crossing Tract	0.0184322
	After Treatment	2	Pontine Crossing Tract	0.0118197
	All	5	Splenium of Corpus Callosum	0.000929624
	After Treatment	5	Splenium of Corpus Callosum	0.00698765
	All	6	Fornix	0.0265127
	After Treatment	9	Medial Lemniscus - Right	0.0495879
	Before Treatment	11	Inferior Cerebellar Peduncle - Right	0.00580471
	Before Treatment	12	Inferior Cerebellar Peduncle - Left	0.0456754
	Before Treatment	13	Superior Cerebellar Peduncle - Right	0.019016
	All	14	Superior Cerebellar Peduncle - Left	0.00201849
	Before Treatment	14	Superior Cerebellar Peduncle - Left	0.00111547
	After Treatment	14	Superior Cerebellar Peduncle - Left	0.0102822
	Before Treatment	17	Anterior Limb of the Internal Capsule - Right	0.0301154
	Before Treatment	18	Anterior Limb of the Internal Capsule - Left	0.00507219
	Before Treatment	19	Posterior Limb of the Internal Capsule - Right	0.0277495
	After Treatment	20	Posterior Limb of the Internal Capsule - Left	0.0388048
	Before Treatment	22	Retrolenticular Limb of the Internal Capsule - Left	0.0337051
	Before Treatment	23	Anterior Corona Radiata - Right	0.0424789
	Before Treatment	24	Anterior Corona Radiata - Left	0.00577383
	All	25	Superior Corona Radiata - Right	0.0221366
	Before Treatment	29	Posterior Thalamic Radiation - Right	0.00889463
	Before Treatment	31	Sagittal Striatum - Right	0.0317941
	All	32	Sagittal Striatum - Left	0.0047086
	After Treatment	32	Sagittal Striatum - Left	0.0241987
	Before Treatment	33	External Capsule - Right	0.014702
	Before Treatment	34	External Capsule - Left	0.00706211
	After Treatment	38	Perihippocampal Cingulum - Left	0.0141864
	All	39	Stria Terminalus - Right	0.00048126
	All	40	Stria Terminalus - Left	0.00379445
	Before Treatment	41	Superior Longitudinal Fasciculus - Right	0.0333142
	Before Treatment	42	Superior Longitudinal Fasciculus - Left	0.00983096
	All	44	Superior Fronto-Occipital Fasciculus - Left	0.0253884
	After Treatment	44	Superior Fronto-Occipital Fasciculus - Left	0.00177503
	Before Treatment	45	Uncinate Fasciculus - Right	0.00146885
	After Treatment	47	Tapetum - Right	0.00634639
	Before Treatment	48	Tapetum - Left	0.0452025
	Before Treatment	49	Anterior Commissure	0.0169661
	Before Treatment	50	Dorsal Prefrontal WM - Right	0.0100686
	Before Treatment	51	Dorsal Prefrontal WM - Left	0.0210772
	Before Treatment	52	Ventral Prefrontal WM - Right	0.0259666
	Before Treatment	53	Ventral Prefrontal WM - Left	0.00207646
	After Treatment	56	Medial Longitudinal Fasciculus - Right	0.0340961
	All	57	Medial Longitudinal Fasciculus - Left	0.0439865
	After Treatment	57	Medial Longitudinal Fasciculus - Left	0.0168545
	All	58	Central Tegmental - Right	0.0279996
	After Treatment	58	Central Tegmental - Right	0.00174784
	Before Treatment	64	Inferior Frontal Gyrus WM - Left	0.0108743
	Before Treatment	66	Superior Temporal Gyrus WM - Left	0.0444763
	All	72	Adjacent Amygdala White Matter - Left	0.0257761
	After Treatment	72	Adjacent Amygdala White Matter - Left	0.01422
	Before Treatment	76	Anterior Cingulum WM - Left	0.0169335
