# Supplementary material for: Modulation and distribution of extracellular free water and tract deficits in rhesus macaques before and after the initiation of emtricitabine + tenofovir disoproxil fumarate + dotutegravir treatment
Source: Front Immunol. 2025 Feb 28;16:1463434. doi: 10.3389/fimmu.2025.1463434 (PMC11906442; doi:10.3389/fimmu.2025.1463434)
Supplement: Supplementary file 4 [file DataSheet4.xlsx]

## Sheet: Sheet1
	Independent Effects of time on FW-FA (Reapeted Measures ANOVA)
	Time Point	Region Label	Region Name	p-value
	Before Treatment	1	Middle Cerebellar Peduncle	0.014918
	All	3	Genu of Corpus Callosum	0.0225552
	After Treatment	3	Genu of Corpus Callosum	0.0107632
	Before Treatment	8	Corticospinal Tract - Left	0.03177
	After Treatment	9	Medial Lemniscus - Right	0.0423074
	After Treatment	12	Inferior Cerebellar Peduncle - Left	0.0109645
	After Treatment	14	Superior Cerebellar Peduncle - Left	0.022851
	After Treatment	19	Posterior Limb of the Internal Capsule - Right	0.0406161
	After Treatment	21	Retrolenticular Limb of the Internal Capsule - Right	0.00927
	After Treatment	23	Anterior Corona Radiata - Right	0.0033994
	After Treatment	24	Anterior Corona Radiata - Left	0.00367191
	Before Treatment	25	Superior Corona Radiata - Right	0.0246651
	After Treatment	26	Superior Corona Radiata - Left	0.0493958
	After Treatment	31	Sagittal Striatum - Right	0.0351488
	All	33	External Capsule - Right	0.0291734
	After Treatment	33	External Capsule - Right	0.00258965
	Before Treatment	36	Superior Cingulum - Left	0.0124283
	All	38	Perihippocampal Cingulum - Left	0.0432335
	After Treatment	38	Perihippocampal Cingulum - Left	0.0285433
	After Treatment	41	Superior Longitudinal Fasciculus - Right	0.00615273
	After Treatment	44	Superior Fronto-Occipital Fasciculus - Left	0.0452721
	Before Treatment	45	Uncinate Fasciculus - Right	0.00357103
	Before Treatment	46	Uncinate Fasciculus - Left	0.000144527
	After Treatment	47	Tapetum - Right	0.000150493
	All	50	Dorsal Prefrontal WM - Right	0.0112701
	After Treatment	50	Dorsal Prefrontal WM - Right	0.00259458
	All	51	Dorsal Prefrontal WM - Left	0.0324074
	After Treatment	51	Dorsal Prefrontal WM - Left	0.0163013
	After Treatment	52	Ventral Prefrontal WM - Right	0.000699435
	After Treatment	53	Ventral Prefrontal WM - Left	0.00564072
	All	58	Central Tegmental - Right	0.021456
	After Treatment	58	Central Tegmental - Right	0.0388863
	Before Treatment	59	Central Tegmental - Left	0.00875746
	Before Treatment	60	Pyramidal Tracts	0.0273335
	After Treatment	63	Inferior Frontal Gyrus WM - Right	0.00478719
	After Treatment	64	Inferior Frontal Gyrus WM - Left	0.0246882
	After Treatment	65	Superior Temporal Gyrus WM - Right	0.0187691
	Before Treatment	66	Superior Temporal Gyrus WM - Left	0.0265207
	All	70	Adjacent Thalamus WM - Left	0.00758899
	After Treatment	70	Adjacent Thalamus WM - Left	0.0355824
	All	71	Adjacent Amygdala White Matter - Right	0.0037569
	After Treatment	71	Adjacent Amygdala White Matter - Right	0.0018537
	All	74	Midbrain White Matter WM - Left	0.0152817
	After Treatment	74	Midbrain White Matter WM - Left	0.00484766
	All	75	Anterior Cingulum WM - Right	0.00596479
	Before Treatment	75	Anterior Cingulum WM - Right	0.0300031
