# Supplementary material for: Modulation and distribution of extracellular free water and tract deficits in rhesus macaques before and after the initiation of emtricitabine + tenofovir disoproxil fumarate + dotutegravir treatment
Source: Front Immunol. 2025 Feb 28;16:1463434. doi: 10.3389/fimmu.2025.1463434 (PMC11906442; doi:10.3389/fimmu.2025.1463434)
Supplement: Supplementary file 5 [file DataSheet5.xlsx]

## Sheet: Sheet1
Supplemenatry Table S5 FW-VF by Viral Load and Immunity Levels
FW-VF by Viral number Levels
LabelIndex	RegionName	P-value
Region_42	SLF-L	0.00739
Region_50	DPF-R	0.00559
Region_60	PT	0.00926
Region_68	MTG-WM-L	0.00303
FW-VF by CD4/CD8 ratio Levels
LabelIndex	RegionName	P-value
Region_24	ACR-L	0.003065
Region_29	PTR-R	0.007441
Region_51	DPF-L	0.009343
Region_53	VPF-L	0.009257
Region_64	IFG-WM-L	0.003854
FW-VF by CD4 T-cells Leveks
LabelIndex	RegionName	P-value
Region_24	ACR-L	0.001884
Region_32	SS-L	0.005518
Region_38	CgH-L	0.004933
Region_53	VPF-L	0.001205
Region_67	MTG-WM-R	0.004205
Note
RegionName	Abbreviation
Superior Longitudinal Fasciculus - Left	SLF-L
Dorsal Prefrontal WM - Right	DPF-R
Pyramidal Tracts	PT
Middle Temporal Gyrus WM - Left	MTG-WM-L
Anterior Corona Radiata - Left	ACR-L
Posterior Thalamic Radiation - Right	PTR-R
Dorsal Prefrontal WM - Left	DPF-L
Ventral Prefrontal WM - Left	VPF-L
Inferior Frontal Gyrus WM - Left	IFG-WM-L
Sagittal Striatum - Left	SS-L
Perihippocampal Cingulum - Left	CgH-L
Middle Temporal Gyrus WM - Right	MTG-WM-R
