# Supplementary material for: Modulation and distribution of extracellular free water and tract deficits in rhesus macaques before and after the initiation of emtricitabine + tenofovir disoproxil fumarate + dotutegravir treatment
Source: Front Immunol. 2025 Feb 28;16:1463434. doi: 10.3389/fimmu.2025.1463434 (PMC11906442; doi:10.3389/fimmu.2025.1463434)
Supplement: Supplementary file 6 [file DataSheet6.xlsx]

## Sheet: Sheet1
Supplemenatry Table S6 FW-FA by Viral Load and Immunity Levels
FW-FA by Viral number Levels
LabelIndex	RegionName	P-value
Region_37	CgH-R	0.01182
Region_41	SLF-R	0.036016
FW-FA by CD4/CD8 ratio Levels
LabelIndex	RegionName	P-value
Region_24	ACR-L	0.028408
Region_43	SFO-R	0.014075
Region_76	ACg-WM-L	0.031694
FW-FA by CD4 T-cells Levels
LabelIndex	RegionName	P-value
Region_4	BCC	0.00863
Region_6	FX	7.7e-05
Region_31	SS-R	0.008443
Region_52	VPF-R	0.00584
Region_53	VPF-L	0.000555
Note
RegionName	Abbreviation
Perihippocampal Cingulum - Right	CgH-R
Superior Longitudinal Fasciculus - Right	SLF-R
Anterior Corona Radiata - Left	ACR-L
Superior Fronto-Occipital Fasciculus - Right	SFO-R
Anterior Cingulum WM - Left	ACg-WM-L
Body of Corpus Callosum	BCC
Fornix	FX
Sagittal Striatum - Right	SS-R
Ventral Prefrontal WM - Right	VPF-R
Ventral Prefrontal WM - Left	VPF-L
