# Supplementary material for: Modulation and distribution of extracellular free water and tract deficits in rhesus macaques before and after the initiation of emtricitabine + tenofovir disoproxil fumarate + dotutegravir treatment
Source: Front Immunol. 2025 Feb 28;16:1463434. doi: 10.3389/fimmu.2025.1463434 (PMC11906442; doi:10.3389/fimmu.2025.1463434)
Supplement: Supplementary file 7 [file DataSheet7.xlsx]

## Sheet: Sheet1
Supplemenatry Table S7 FW-MD by Viral Load and Immunity Levels
FW-MD by Viral Copies(low vs high)
LabelIndex	RegionName	P-value
Region_50	DPF-R	0.003562
FW-MD by CD4/CD8 ratio(low vs. high)
LabelIndex	RegionName	P-value
Region_23	ACR-R	0.008153
Region_32	SS-L	0.003916
Region_38	CgH-L	0.00187
Region_63	IFG-WM-R	0.001943
Region_64	IFG-WM-L	0.004229
Region_75	ACg-WM-R	0.000662
FW-MD by CD4 T-cells(low vs high)
LabelIndex	RegionName	P-value
Region_4	BCC	0.00489
Region_6	FX	0.00133
Region_38	CgH-L	0.002745
Region_42	SLF-L	0.009214
Region_63	IFG-WM-R	0.007927
Region_75	ACg-WM-R	0.003247
Note
RegionName	Abbreviation
Dorsal Prefrontal WM - Right	DPF-R
Anterior Corona Radiata - Right	ACR-R
Sagittal Striatum - Left	SS-L
Perihippocampal Cingulum - Left	CgH-L
Inferior Frontal Gyrus WM - Right	IFG-WM-R
Inferior Frontal Gyrus WM - Left	IFG-WM-L
Anterior Cingulum WM - Right	ACg-WM-R
Body of Corpus Callosum	BCC
Fornix	FX
Superior Longitudinal Fasciculus - Left	SLF-L
