# Supplementary material for: Modulation and distribution of extracellular free water and tract deficits in rhesus macaques before and after the initiation of emtricitabine + tenofovir disoproxil fumarate + dotutegravir treatment
Source: Front Immunol. 2025 Feb 28;16:1463434. doi: 10.3389/fimmu.2025.1463434 (PMC11906442; doi:10.3389/fimmu.2025.1463434)
Supplement: Supplementary file 8 [file DataSheet8.xlsx]

## Sheet: Sheet1
	Supplemtary Table S8 Group differences between cART- and cART+ at T7
	Significant Free Water Regions of Unpair-t-test between cART- and cART+ at timepoint 7
	Region	Timepoint	CART-	CART+	p	t
	Genu of Corpus Callosum	7	0.31±0.0293	0.25±0.0332	0.0179	2.9817
	Body of Corpus Callosum	7	0.38±0.0388	0.3±0.0245	0.008	3.7158
	Superior Cerebellar Peduncle - Left	7	0.34±0.0263	0.29±0.0292	0.0366	2.5117
	Posterior Corona Radiata - Right	7	0.24±0.0186	0.2±0.006	0.0064	4.601
	Posterior Corona Radiata - Left	7	0.25±0.0346	0.2±0.0094	0.029	3.1372
	Posterior Thalamic Radiation - Left	7	0.26±0.0181	0.22±0.0232	0.0231	2.8409
	Sagittal Striatum - Left	7	0.32±0.0469	0.24±0.0489	0.0306	2.6229
	Superior Longitudinal Fasciculus - Left	7	0.23±0.0168	0.21±0.0086	0.0398	2.6205
	Central Tegmental - Right	7	0.52±0.1034	0.36±0.0642	0.0253	2.8679
	Significant FW-FA Regions of Unpair-t-test between cART- and cART+ at timepoint 7
	Region	Timepoint	CART-	CART+	p	t
	Genu of Corpus Callosum	7	0.39±0.0717	0.48±0.0385	0.0466	-2.4848
	Medial Lemniscus - Right	7	0.43±0.1062	0.6±0.0386	0.0175	-3.4767
	Sagittal Striatum - Right	7	0.39±0.0718	0.51±0.043	0.0166	-3.1942
	Sagittal Striatum - Left	7	0.42±0.0525	0.51±0.0504	0.0292	-2.6529
	Superior Cingulum - Right	7	0.39±0.1067	0.25±0.0322	0.0381	2.8535
	Ventral Prefrontal WM - Left	7	0.23±0.0883	0.36±0.0535	0.0282	-2.8018
	Central Tegmental - Right	7	0.33±0.1002	0.47±0.0213	0.0362	-2.988
	Adjacent Thalamus WM - Right	7	0.52±0.0611	0.43±0.0467	0.0444	2.4127
	Significant FW-MD(*1000) Regions of Unpair-t-test between cART- and cART+ at timepoint 7
	Region	Timepoint	CART-	CART+	p	t
	Superior Longitudinal Fasciculus - Left	7	0.49±0.0174	0.52±0.0194	0.0258	-2.7386
