# Supplementary material for: Modulation and distribution of extracellular free water and tract deficits in rhesus macaques before and after the initiation of emtricitabine + tenofovir disoproxil fumarate + dotutegravir treatment
Source: Front Immunol. 2025 Feb 28;16:1463434. doi: 10.3389/fimmu.2025.1463434 (PMC11906442; doi:10.3389/fimmu.2025.1463434)
Supplement: Supplementary file 9 [file DataSheet9.xlsx]

## Sheet: Sheet1
Supplementary Table S9 Correlations Between Severity Of Disease(SIV Copies), Immunity Levels(CD4 T-cells, CD4/CD8 ratio) and Imaging Metrics(FW-VF, FW-FA, FW-MD)
Significant Correlation and Free Water						Significant Correlation and MD						Significant Correlation and FA
		Region	r	p-value				Region	r	p-value				Region	r	p-value
SIV copies						SIV copies						SIV copies
Before Treatment	T2	Middle Cerebellar Peduncle	-0.6789	0.0309		Before Treatment	T2	Superior Corona Radiata - Right	-0.9065	0.0003		Before Treatment	T2	Middle Cerebellar Peduncle	0.6891	0.0275
		Fornix	0.749	0.0127				Superior Corona Radiata - Left	-0.6671	0.0351				Corticospinal Tract - Left	0.718	0.0194
		Inferior Cerebellar Peduncle - Right	-0.6361	0.048				Adjacent Thalamus WM - Right	-0.6666	0.0353				Anterior Corona Radiata - Right	0.6646	0.036
		Medial Longitudinal Fasciculus - Right	-0.6658	0.0356			T3	Splenium of Corpus Callosum	0.661	0.0374			T3	Posterior Limb of the Internal Capsule - Right	-0.6442	0.0444
	T3	Splenium of Corpus Callosum	-0.6926	0.0264				Uncinate Fasciculus - Right	-0.7764	0.0083				Uncinate Fasciculus - Left	0.8637	0.0013
		Anterior Limb of the Internal Capsule - Left	0.6513	0.0414				Dorsal Prefrontal WM - Left	-0.6909	0.027				Tapetum - Right	0.6332	0.0494
		Uncinate Fasciculus - Right	0.6748	0.0323				Inferior Frontal Gyrus WM - Left	-0.6772	0.0315				Ventral Prefrontal WM - Right	-0.674	0.0326
		Ventral Prefrontal WM - Left	0.6393	0.0466				Anterior Cingulum WM - Right	-0.6911	0.0269				Olivocerebellar - Left	-0.7152	0.0201
After Treatment	T4	Ventral Prefrontal WM - Right	-0.7465	0.0131		After Treatment	T4	Superior Longitudinal Fasciculus - Right	0.6374	0.0474				Anterior Cingulum WM - Left	0.7222	0.0183
	T5	Sagittal Striatum - Left	0.689	0.0275				Superior Temporal Gyrus WM - Left	0.7479	0.0129		After Treatment	T4	Superior Cerebellar Peduncle - Left	0.7116	0.021
	T6	Inferior Cerebellar Peduncle - Left	-0.7599	0.0108			T5	Medial Lemniscus - Right	-0.7342	0.0156				Superior Longitudinal Fasciculus - Right	-0.6722	0.0332
	T7	Body of Corpus Callosum	0.7824	0.0127			T6	Tapetum - Left	-0.6557	0.0395				Superior Temporal Gyrus WM - Left	-0.6713	0.0336
		Inferior Cerebellar Peduncle - Right	0.7182	0.0293				Superior Temporal Gyrus WM - Left	-0.6956	0.0255			T5	Superior Cerebellar Peduncle - Right	0.7374	0.0149
		Posterior Corona Radiata - Right	0.8034	0.0091			T7	Anterior Corona Radiata - Right	0.6824	0.0428				Perihippocampal Cingulum - Right	0.8544	0.0016
		Posterior Corona Radiata - Left	0.7098	0.0322				Sagittal Striatum - Right	0.7792	0.0133			T6	Tapetum - Left	-0.7313	0.0163
		Superior Cingulum - Right	0.8058	0.0087				External Capsule - Right	0.694	0.0381			T7	Medial Lemniscus - Right	-0.7838	0.0124
		Superior Longitudinal Fasciculus - Left	0.758	0.018				Superior Longitudinal Fasciculus - Right	0.8191	0.0069				Cerebral Peduncle - Right	-0.6676	0.0494
		Tapetum - Left	0.7024	0.0349				Middle Temporal Gyrus WM - Right	0.6872	0.0408				Anterior Limb of the Internal Capsule - Left	-0.6754	0.0459
CD4						CD4								Sagittal Striatum - Right	-0.8224	0.0065
Before Treatment	T1	Body of Corpus Callosum	0.6438	0.0446		Before Treatment	T1	Splenium of Corpus Callosum	-0.7066	0.0224				Sagittal Striatum - Left	-0.7714	0.0149
		Splenium of Corpus Callosum	0.7613	0.0105				Adjacent Amygdala White Matter - Left	-0.7569	0.0113				External Capsule - Right	-0.7207	0.0285
		Cerebral Peduncle - Right	0.6431	0.0449				Anterior Cingulum WM - Left	-0.6694	0.0343				Superior Cingulum - Right	0.724	0.0274
		Posterior Corona Radiata - Right	0.6655	0.0357			T2	Splenium of Corpus Callosum	-0.7301	0.0165				Ventral Prefrontal WM - Right	-0.742	0.0221
		Superior Cingulum - Left	0.8723	0.001		After Treatment	T4	Superior Cerebellar Peduncle - Right	-0.6623	0.0369				Ventral Prefrontal WM - Left	-0.8045	0.0089
		Superior Longitudinal Fasciculus - Left	0.6896	0.0274				Cerebral Peduncle - Left	-0.692	0.0266				Central Tegmental - Right	-0.7951	0.0104
		Tapetum - Right	0.7594	0.0108				Superior Fronto-Occipital Fasciculus - Left	-0.7154	0.02				Adjacent Thalamus WM - Right	0.7133	0.031
		Adjacent Thalamus WM - Left	0.694	0.026			T5	Anterior Corona Radiata - Left	0.6967	0.0252		CD4
		Adjacent Amygdala White Matter - Right	0.6747	0.0324				External Capsule - Left	0.796	0.0059		Before Treatment	T1	Splenium of Corpus Callosum	-0.8325	0.0028
		Adjacent Amygdala White Matter - Left	0.8682	0.0011				Superior Cingulum - Left	0.7525	0.012				Superior Longitudinal Fasciculus - Left	-0.6742	0.0325
		Midbrain White Matter WM - Left	0.6803	0.0304				Uncinate Fasciculus - Right	0.6704	0.0339				Ventral Prefrontal WM - Right	0.7165	0.0197
	T2	Midbrain White Matter WM - Right	0.6658	0.0356				Uncinate Fasciculus - Left	0.6996	0.0243			T2	Splenium of Corpus Callosum	-0.7339	0.0157
After Treatment	T4	Superior Cerebellar Peduncle - Right	0.6532	0.0406				Dorsal Prefrontal WM - Right	0.6915	0.0268				Medial Lemniscus - Right	0.7115	0.021
	T5	Anterior Corona Radiata - Left	-0.7895	0.0066				Dorsal Prefrontal WM - Left	0.723	0.0181				Superior Cerebellar Peduncle - Right	0.6774	0.0314
		Superior Cingulum - Left	-0.6422	0.0453				Ventral Prefrontal WM - Left	0.7211	0.0186				Medial Longitudinal Fasciculus - Right	0.6362	0.048
		Uncinate Fasciculus - Right	-0.661	0.0374				Inferior Frontal Gyrus WM - Right	0.8373	0.0025				Adjacent Amygdala White Matter - Right	-0.8555	0.0016
		Uncinate Fasciculus - Left	-0.6455	0.0438				Inferior Frontal Gyrus WM - Left	0.7798	0.0078				Midbrain White Matter WM - Right	0.6851	0.0288
		Dorsal Prefrontal WM - Right	-0.8596	0.0014				Adjacent Amygdala White Matter - Right	-0.6431	0.0449			T3	Olivocerebellar - Left	0.7831	0.0074
		Dorsal Posterior Corona Radiata - Right	-0.6675	0.0349				Anterior Cingulum WM - Left	0.7271	0.0172		After Treatment	T5	Pontine Crossing Tract	0.6475	0.043
		Midbrain White Matter WM - Right	0.6462	0.0435			T6	Body of Corpus Callosum	0.6818	0.0299				Superior Temporal Gyrus WM - Right	0.6724	0.0332
	T7	Genu of Corpus Callosum	-0.7139	0.0204			T7	Superior Longitudinal Fasciculus - Left	0.7702	0.0092				Adjacent Amygdala White Matter - Right	-0.7665	0.0097
		Posterior Thalamic Radiation - Right	-0.7576	0.0111				Dorsal Prefrontal WM - Left	0.6923	0.0265				Adjacent Amygdala White Matter - Left	-0.6806	0.0303
		Posterior Thalamic Radiation - Left	-0.6896	0.0274		CD4/CD8 ratio							T6	Uncinate Fasciculus - Right	-0.6672	0.0351
		Perihippocampal Cingulum - Left	-0.6324	0.0497		Before Treatment	T1	Superior Cerebellar Peduncle - Right	-0.6428	0.045				Adjacent Thalamus WM - Right	0.734	0.0157
		Dorsal Prefrontal WM - Right	-0.668	0.0348				Anterior Cingulum WM - Right	0.7203	0.0188				Midbrain White Matter WM - Right	0.7194	0.019
CD4/CD8 ratio							T2	Splenium of Corpus Callosum	-0.6579	0.0386			T7	External Capsule - Right	0.635	0.0485
Before Treatment	T1	Superior Cerebellar Peduncle - Right	0.6641	0.0362				Retrolenticular Limb of the Internal Capsule - Left	0.6644	0.0361				Superior Cingulum - Right	-0.6402	0.0462
		Adjacent Amygdala White Matter - Right	0.6442	0.0444				External Capsule - Right	0.6479	0.0428		CD4/CD8 ratio
		Anterior Cingulum WM - Right	-0.6402	0.0462				External Capsule - Left	0.672	0.0333		Before Treatment	T1	Tapetum - Right	-0.6338	0.0491
	T2	Splenium of Corpus Callosum	0.6361	0.048				Anterior Commissure	0.689	0.0275				Olivocerebellar - Right	-0.6491	0.0423
		Superior Cerebellar Peduncle - Left	0.7138	0.0204				Inferior Frontal Gyrus WM - Left	0.7182	0.0193			T2	Splenium of Corpus Callosum	-0.7278	0.017
		Cerebral Peduncle - Right	0.6962	0.0253				Superior Temporal Gyrus WM - Right	0.8173	0.0039				Inferior Cerebellar Peduncle - Left	0.7319	0.0161
		Cerebral Peduncle - Left	0.7409	0.0142				Superior Temporal Gyrus WM - Left	0.8625	0.0013				Cerebral Peduncle - Right	-0.7461	0.0132
		Posterior Corona Radiata - Right	0.6995	0.0244				Middle Temporal Gyrus WM - Left	0.797	0.0058				Tapetum - Left	0.6413	0.0457
		Posterior Corona Radiata - Left	0.685	0.0288				Anterior Cingulum WM - Right	0.6661	0.0355				Central Tegmental - Right	0.7752	0.0084
		Midbrain White Matter WM - Right	0.6912	0.0268		After Treatment	T4	Cerebral Peduncle - Left	-0.7573	0.0112				Central Tegmental - Left	0.6388	0.0468
	T3	Stria Terminalus - Right	0.7286	0.0168				Adjacent Thalamus WM - Left	0.7032	0.0233				Superior Temporal Gyrus WM - Left	-0.7096	0.0215
After Treatment	T4	Posterior Thalamic Radiation - Left	-0.7087	0.0218			T5	Fornix	0.6976	0.0249				Middle Temporal Gyrus WM - Left	-0.6839	0.0292
	T5	Fornix	-0.7836	0.0073				Cerebral Peduncle - Right	-0.7143	0.0203			T3	Uncinate Fasciculus - Left	-0.7368	0.0151
		Cerebral Peduncle - Right	0.7629	0.0103				Posterior Limb of the Internal Capsule - Right	0.6756	0.032				Olivocerebellar - Left	0.7593	0.0109
		Anterior Limb of the Internal Capsule - Left	-0.684	0.0292				Posterior Limb of the Internal Capsule - Left	0.6863	0.0284		After Treatment	T4	Cerebral Peduncle - Left	-0.7094	0.0216
		Anterior Corona Radiata - Right	-0.6458	0.0437				Posterior Thalamic Radiation - Left	0.7239	0.0179			T5	Superior Cerebellar Peduncle - Left	-0.6929	0.0263
		Anterior Corona Radiata - Left	-0.7802	0.0078				External Capsule - Right	0.7878	0.0068				Stria Terminalus - Left	-0.6558	0.0395
		Sagittal Striatum - Left	-0.6874	0.028				External Capsule - Left	0.6369	0.0477				Olivocerebellar - Left	-0.6823	0.0297
		Superior Fronto-Occipital Fasciculus - Left	-0.6671	0.0351				Perihippocampal Cingulum - Left	0.6432	0.0448			T6	Uncinate Fasciculus - Left	-0.6548	0.0399
		Dorsal Prefrontal WM - Right	-0.7529	0.0119				Anterior Commissure	0.6626	0.0368				Olivocerebellar - Right	0.782	0.0075
		Dorsal Prefrontal WM - Left	-0.7779	0.0081				Inferior Frontal Gyrus WM - Right	0.6321	0.0499				Anterior Cingulum WM - Left	-0.6471	0.0431
		Middle Temporal Gyrus WM - Left	-0.7691	0.0093				Middle Temporal Gyrus WM - Left	0.7717	0.0089			T7	Medial Lemniscus - Right	0.6524	0.0409
	T6	Superior Cerebellar Peduncle - Right	0.7106	0.0213				Adjacent Amygdala White Matter - Right	-0.6578	0.0387				Inferior Cerebellar Peduncle - Right	0.6762	0.0318
		Superior Cerebellar Peduncle - Left	0.647	0.0432			T6	Sagittal Striatum - Left	0.7792	0.0079				Anterior Limb of the Internal Capsule - Left	0.7616	0.0105
		Middle Temporal Gyrus WM - Left	0.7276	0.0171				Ventral Prefrontal WM - Right	0.6642	0.0362				Posterior Limb of the Internal Capsule - Right	0.6322	0.0499
		Adjacent Thalamus WM - Right	0.7146	0.0202				Inferior Frontal Gyrus WM - Right	0.8056	0.0049				Anterior Corona Radiata - Left	0.6547	0.0399
		Adjacent Thalamus WM - Left	0.7633	0.0102			T7	Posterior Limb of the Internal Capsule - Right	-0.6829	0.0295				Sagittal Striatum - Right	0.7528	0.012
		Midbrain White Matter WM - Right	0.7146	0.0202				Tapetum - Right	-0.7237	0.018				External Capsule - Right	0.7406	0.0143
	T7	Perihippocampal Cingulum - Left	-0.6495	0.0421				Adjacent Amygdala White Matter - Right	-0.6389	0.0467				Superior Cingulum - Right	-0.6366	0.0478
		Dorsal Prefrontal WM - Right	-0.6711	0.0336										Stria Terminalus - Left	0.6747	0.0323
		Dorsal Prefrontal WM - Left	-0.6408	0.0459										Ventral Prefrontal WM - Left	0.65	0.0419
		Dorsal Posterior Corona Radiata - Left	-0.7204	0.0188										Adjacent Thalamus WM - Right	-0.688	0.0279
		Olivocerebellar - Left	0.6798	0.0306
