# Supplementary material for: Modulation and distribution of extracellular free water and tract deficits in rhesus macaques before and after the initiation of emtricitabine + tenofovir disoproxil fumarate + dotutegravir treatment
Source: Front Immunol. 2025 Feb 28;16:1463434. doi: 10.3389/fimmu.2025.1463434 (PMC11906442; doi:10.3389/fimmu.2025.1463434)
Supplement: Supplementary file 10 [file DataSheet10.xlsx]

## Sheet: Sheet1
Supplementary Table S10 Correlations Between Changes(rate of change) in Immunity Levels(CD4 T-cells, CD4/CD8 ratio) over Time and Changes(rate of change) in Imaging Metrics(FW-VF, FW-FA, FW-MD).
Significant Correlation and Free Water				Significant Correlation and FA				Significant Correlation and MD
Region	r	p-value		Region	r	p-value		Region	r	p-value
CD4				CD4				SIV copies
Inferior Cerebellar Peduncle - Right	0.7127	0.0207		Cerebral Peduncle - Right	0.7219	0.0184		Posterior Thalamic Radiation - Right	0.6978	0.0249
External Capsule - Right	0.6732	0.0329		Uncinate Fasciculus - Right	0.6344	0.0488		CD4
External Capsule - Left	0.6478	0.0428		Anterior Commissure	0.6733	0.0328		External Capsule - Right	0.7471	0.013
Anterior Commissure	0.6633	0.0365		Ventral Prefrontal WM - Right	0.7008	0.024		Midbrain White Matter WM - Right	0.705	0.0228
Ventral Prefrontal WM - Right	0.674	0.0326		Inferior Frontal Gyrus WM - Right	0.7385	0.0147		CD4/CD8 ratio
Medial Longitudinal Fasciculus - Left	0.7084	0.0218						Body of Corpus Callosum	-0.6355	0.0483
Inferior Frontal Gyrus WM - Left	0.672	0.0333
Note: The Computation of Changes involved obtaining the sum of squares of the difference from one time point to the next time point
